# Supplementary material for: The Impact of Orthodontic-Related Social Media Content on Patients’ Willingness to Initiate Treatment: A Systematic Review
Source: Dent J (Basel). 2026 May 1;14(5):263. doi: 10.3390/dj14050263 (PMC13206082; doi:10.3390/dj14050263)
Supplement: Supplementary file 1 [file dentistry-14-00263-s001.zip]

Archive with 1 entries (1 files):
- dentistry-4216952-supplementary.pdf
